# Supplementary material for: Stress and strain analysis and parameter optimization of pipe truss tower connection of super-large tower crane based on FEM
Source: Sci Rep. 2024 Feb 14;14:3670. doi: 10.1038/s41598-024-54351-y (PMC10864311; doi:10.1038/s41598-024-54351-y)
Supplement: Supplementary file 1 — Supplementary Information. [file 41598_2024_54351_MOESM1_ESM.xlsx]

## Sheet: Sheet1
figure 4c		figure 4d		figure 4e		figure 4f				figure 5d		figure 5e		figure 5f			figure 6a		figure 6b				figure 7f			figure 8b			figure 8c			figure 8d			figure 8e			figure 8f				figure 10a				figure 10b
Distance	Stress	Distance	Stress	Distance	Stress	Distance	Stress			Distance	Stress	Distance	Stress	Distance	Stress		Angle	Stress	Angle	Stress			Stress	Stress		Distance	Parameter	Strain	Distance	Parameter	Strain	Distance	Parameter	Strain	Distance	Parameter	Strain	Distance	Parameter	Strain		Before optimization		After optimization		Maximum equivalent effect variable
mm	Mpa	mm	Mpa	mm	Mpa	mm	Mpa			mm	Mpa	mm	Mpa	mm	Mpa		#°	Mpa	#°	Mpa			Mpa	Mpa		mm		mm	mm		mm	mm		mm	mm		mm	mm		mm		Lower joint root strain(mm)	Circular distance at the root of the lower joint(mm)	Lower joint root strain(mm)	Circular distance at the root of the lower joint(mm)	Before	0.314
0	174.591	0	146.486	0	162.879	0	143.694			0	140.872	0	135.935	0	498.991		0	96.1679	0	93.1411			Experimental data	Numerical simulation		0	55	0.1682	0	175	0.16433	0	16	0.28722	0	6	0.24543	0	11	0.3295		0	0.30252	0	0.13791	After	0.138
8.81987	156.997	65.0263	200.188	7.05212	109.286	7.0526	88.8062			7.05607	114.212	7.05601	99.21	11.4836	510.445		11.25	102.41	11.25	45.0202		point 1	265.7	237.3		9.19709	55	0.14406	9.33682	175	0.16011	9.90016	16	0.2649	9.07524	6	0.21	9.31115	11	0.31339		4.46495	0.28709	9.30249	0.11494
8.82061	157.001	72.029	55.1525	16.383	104.091	16.3837	91.9597			16.3904	84.2038	16.39	66.5201	22.6946	426.12		22.5	109.63	22.5	26.2509		point 2	213.9	206.3		18.3929	55	0.16413	18.6766	175	0.16633	19.7971	16	0.25428	18.1497	6	0.20957	18.6232	11	0.344		8.92915	0.28974	18.6115	0.12773
8.82115	157.003	77.8021	45.9111	25.7136	102.379	25.7143	85.6169			25.7228	91.092	25.7215	103.223	32.1878	332.62		33.75	112.18	33.75	64.5577		point 3	29.1	27.6		27.5907	55	0.14163	28.0132	175	0.16087	29.694	16	0.25343	27.2246	6	0.20009	27.9437	11	0.3131		13.3931	0.27112	27.9084	0.10822
8.82169	157.001	82.382	38.8665	35.0441	89.3205	35.0453	76.3844			35.051	190.303	35.0479	247.356	41.6801	244.463		45	114.126	45	111.021		point 4	24.5	26.9		36.7844	55	0.15143	37.3502	175	0.16608	39.5907	16	0.26671	36.3008	6	0.21582	37.2583	11	0.31847		17.8562	0.271	37.2157	0.12513
8.82269	157.005	86.2927	50.3255	44.3754	69.3406	44.3766	69.259			44.3726	353.103	44.3667	487.903	51.1737	122.205		56.25	111.422	56.25	150.947						45.9818	55	0.13938	46.689	175	0.1626	49.4929	16	0.25571	45.3704	6	0.19537	46.578	11	0.30648		22.3238	0.26287	46.5148	0.10755
8.82476	157.016	86.2969	50.33	53.7081	59.7684	53.709	52.969			53.6853	490.78	53.6574	497.959	62.203	335.943		67.5	104.768	67.5	191.465						55.1763	55	0.14349	56.0253	175	0.162	59.3892	16	0.2232	54.4475	6	0.21173	55.9032	11	0.28623		26.7911	0.26326	55.8251	0.12544
16.9707	194.394	92.0549	72.3838	63.0404	100.467	63.0419	75.769			62.9937	570.826	62.9441	740.353	69.4709	698.057		78.75	97.1647	78.75	218.243						64.3725	55	0.14261	65.3634	175	0.16543	69.2903	16	0.23167	63.5182	6	0.19381	65.2157	11	0.30737		31.2539	0.286	65.1246	0.1028
16.9717	194.398	94.1944	82.2871	74.4175	55.1233	74.4006	44.6377			74.3913	551.298	74.3235	589.476	78.4749	571.511		90	89.5757	90	246.304						73.5733	55	0.12949	74.6995	175	0.16967	79.1871	16	0.21938	72.5931	6	0.19897	74.5359	11	0.29187		35.7198	0.27692	74.4329	0.12539
22.9833	220.351	94.2003	82.3149	82.8501	95.1234	81.2968	66.8364			82.8471	454.284	81.2972	618.477	80.911	589.032		101.25	78.6572	101.25	252.082						82.7681	55	0.13707	84.0372	175	0.16709	89.0906	16	0.21789	81.6654	6	0.18358	83.8566	11	0.29138		40.1776	0.29046	83.732	0.10245
22.9863	220.366	95.8773	88.7352	86.4943	271.224	85.0496	173.686			86.5007	505.292	85.0607	516.063	84.617	634.862		112.5	70.646	112.5	260.893						91.9683	55	0.13941	93.374	175	0.17363	98.9916	16	0.20149	90.7397	6	0.19701	93.1742	11	0.28478		44.6405	0.27501	93.0411	0.12088
23.4347	222.555	101.785	103.798	91.4055	338.551	89.8572	181.184			91.4544	452.439	89.9057	409.079	94.8124	493.284		123.75	61.3985	123.75	245.75						101.165	55	0.14785	102.712	175	0.16618	108.894	16	0.19505	99.8109	6	0.18362	102.508	11	0.25074		49.1027	0.28947	102.342	0.0971
23.4359	222.56	101.795	103.811	99.223	326.423	97.6679	179.792			99.324	418.936	97.7788	397.391	105	429.753		135	59.9186	135	237.167						110.366	55	0.14082	112.05	175	0.17091	118.79	16	0.18848	108.884	6	0.19221	111.833	11	0.2311		53.5675	0.27338	111.651	0.12553
23.4369	222.564	106.918	120.111	110.211	311.197	108.657	232.666			110.345	257.953	108.8	270.258	115.185	393.423		146.25	61.931	146.25	207.197						119.564	55	0.14326	121.387	175	0.16972	128.688	16	0.20583	117.956	6	0.17948	121.157	11	0.21624		58.0295	0.26689	120.953	0.10007
31.5557	252.497	109.807	123.766	121.198	308.126	119.648	236.8			121.361	229.975	119.817	249.888	125.369	368.835		157.5	73.2822	157.5	179.814						128.764	55	0.14831	130.728	175	0.16811	138.598	16	0.21642	127.03	6	0.18607	130.483	11	0.20686		62.4949	0.25078	130.259	0.12458
31.5557	252.497	109.836	123.806	132.184	374.443	130.636	187.942			132.377	282.598	130.834	318.753	135.55	352.88		168.75	80.1043	168.75	133.525						137.963	55	0.14104	140.065	175	0.17324	148.501	16	0.21813	136.103	6	0.18619	139.809	11	0.19191		66.9573	0.23862	139.565	0.09002
31.5575	252.503	114.453	130.18	142.51	361.042	140.961	252.625			142.744	246.213	141.204	288.112	145.731	345.637		180	96.8365	180	91.9012						147.161	55	0.15768	149.405	175	0.17538	158.406	16	0.23786	145.172	6	0.18358	149.133	11	0.19251		71.4187	0.24883	148.873	0.12587
31.5575	252.503	123.838	132.882	152.849	169.36	151.304	154.116			153.106	108.837	151.567	139.222	155.912	349.839		191.25	102.428	191.25	50.4076						156.361	55	0.15874	158.746	175	0.17782	168.31	16	0.24371	154.247	6	0.18571	158.463	11	0.21017		75.8808	0.21961	158.178	0.09468
32.3006	255.244	124.346	132.65	163.199	34.9254	161.653	59.7353			163.461	24.2697	161.922	35.3024	166.093	369.184		202.5	115.289	202.5	39.8637						165.564	55	0.15953	168.087	175	0.18508	178.22	16	0.24798	163.321	6	0.19335	167.785	11	0.2124		80.3421	0.20943	167.484	0.12242
33.9924	261.554	124.363	132.654	179.315	20.2347	178.396	40.5893			179.575	16.3778	178.667	21.8369	176.277	398.933		213.75	114.555	213.75	75.9687						174.762	55	0.14589	177.427	175	0.20225	188.125	16	0.2516	172.398	6	0.18342	177.115	11	0.23812		84.8053	0.22812	176.791	0.10504
33.9965	261.572	124.699	132.481	196.371	18.3139	194.935	27.8065			196.632	14.438	195.206	18.3835	186.462	438.152		225	120.984	225	122.504						183.964	55	0.1714	186.767	175	0.2286	198.032	16	0.26019	181.468	6	0.18342	186.432	11	0.24621		89.2688	0.19847	186.094	0.12504
34.0006	261.589	124.716	132.471	199.432	17.4761	197.997	23.1702			199.693	14.5404	198.268	17.7173	196.65	502.242		236.25	111.067	236.25	154.389						193.164	55	0.15277	196.108	175	0.24611	207.943	16	0.30803	190.545	6	0.20275	195.76	11	0.26317		93.7334	0.20632	195.401	0.09874
34.0006	261.589	133.484	121.542	202.494	15.6505	201.058	26.5686			202.755	16.2417	201.33	17.8653	206.852	517.44		247.5	112.261	247.5	197.576						202.366	55	0.17365	205.45	175	0.26321	217.851	16	0.27346	199.615	6	0.17858	205.08	11	0.28487		98.1978	0.20223	204.703	0.1219
42.5238	301.349	134.921	119.288											210.574	619.992		258.75	97.1816	258.75	221.622						211.568	55	0.17602	214.795	175	0.28271	227.753	16	0.31056	208.695	6	0.20302	214.403	11	0.28782		102.662	0.21982	214.01	0.09631
42.5238	301.349	134.937	119.268											213.009	692.289		270	90.0125	270	252.757						220.764	55	0.17602	224.135	175	0.30269	237.662	16	0.27646	217.765	6	0.19051	223.721	11	0.30638		107.127	0.19783	223.311	0.1243
42.5274	301.388	134.992	119.152											222.019	928.929		281.25	74.3343	281.25	262.686						229.966	55	0.17162	233.479	175	0.28792	247.564	16	0.29839	226.844	6	0.20198	233.044	11	0.2915		111.585	0.21317	232.619	0.10481
46.5923	351.267	135.007	119.128											229.285	657.482		292.5	69.6038	292.5	277.273						239.161	55	0.1641	242.819	175	0.30573	257.465	16	0.26211	235.919	6	0.19844	242.356	11	0.31236		116.048	0.19143	241.919	0.1232
52.7762	394.851	142.513	100.507											240.307	203.345		303.75	60.2677	303.75	262.12						248.361	55	0.1707	252.159	175	0.30739	267.365	16	0.33003	244.999	6	0.20793	251.676	11	0.32207		120.509	0.1986	251.225	0.10587
52.7762	394.851	144.308	96.6654											249.796	298.094		315	62.7954	315	252.607						257.559	55	0.1683	261.494	175	0.32394	277.267	16	0.26501	254.077	6	0.19937	260.993	11	0.32664		124.978	0.19396	260.526	0.12605
52.7806	394.806	149.315	87.3781											259.284	367.683		326.25	67.323	326.25	222.645						266.758	55	0.18071	270.83	175	0.31487	287.178	16	0.33274	263.157	6	0.21337	270.31	11	0.33227		129.439	0.19658	269.833	0.10705
61.7609	269.802	149.323	87.378											268.775	447.234		337.5	77.1354	337.5	185.385						275.954	55	0.19343	280.17	175	0.32285	297.071	16	0.32221	272.236	6	0.19997	279.625	11	0.32914		133.907	0.19009	279.134	0.13224
65.9888	320.142	153.979	74.343											279.985	537.89		348.75	85.9071	348.75	138.842						285.152	55	0.16929	289.503	175	0.30701	306.974	16	0.30512	281.316	6	0.22403	288.942	11	0.33903		138.371	0.19405	288.441	0.12358
76.468	294.856	153.986	74.3245											291.468	532.029		360	96.1679	360	93.1411						294.346	55	0.16748	298.844	175	0.32325	316.867	16	0.26736	290.394	6	0.19394	298.256	11	0.3275		142.839	0.18801	297.744	0.13188
77.1717	300.286	158.286	72.2695											299.848	473.191											303.548	55	0.17023	308.18	175	0.31909	326.766	16	0.27668	299.472	6	0.22684	307.571	11	0.33463		147.309	0.19583	307.048	0.12481
84.5508	210.65	158.289	72.2631																							312.738	55	0.16702	317.517	175	0.33034	336.668	16	0.26141	308.546	6	0.19412	316.887	11	0.34173		151.768	0.19834	316.354	0.1362
84.7999	215.462	161.955	60.2632																							321.94	55	0.16755	326.856	175	0.32096	346.563	16	0.27141	317.624	6	0.21942	326.204	11	0.31567		156.236	0.20296	325.655	0.10979
84.82	215.683	161.956	60.2621																							331.131	55	0.1435	336.193	175	0.32305	356.465	16	0.25205	326.7	6	0.20904	335.524	11	0.30575		160.705	0.21479	334.96	0.12881
85.4177	219.641	167.052	60.2265																							340.331	55	0.15767	345.532	175	0.32604	366.359	16	0.26034	335.776	6	0.20486	344.838	11	0.32489		165.167	0.2183	344.262	0.10055
85.4613	219.922	172.825	59.6306																							349.524	55	0.13833	354.867	175	0.32996	376.257	16	0.23206	344.849	6	0.19377	354.154	11	0.32383		169.636	0.22668	353.57	0.12535
85.5099	220.22	179.826	132.034																							358.723	55	0.15159	364.203	175	0.3056	386.156	16	0.22275	353.923	6	0.21802	363.474	11	0.32278		174.101	0.2258	362.869	0.10294
92.8457	246.854	244.853	156.898																							367.919	55	0.14827	373.54	175	0.31708	396.063	16	0.21887	362.999	6	0.18945	372.798	11	0.27587		178.565	0.2401	372.178	0.12761
92.8794	247.005																									377.114	55	0.1461	382.878	175	0.30652	405.962	16	0.21177	372.068	6	0.21135	382.116	11	0.27978		183.027	0.23366	381.477	0.09879
96.5238	245.628																									386.316	55	0.13937	392.215	175	0.32479	415.865	16	0.1994	381.144	6	0.18767	391.435	11	0.27614		187.494	0.24166	390.784	0.12204
96.5831	245.703																									395.514	55	0.14162	401.548	175	0.30694	425.761	16	0.19712	390.218	6	0.19897	400.757	11	0.25399		191.959	0.22696	400.085	0.09696
100.535	248.366																									404.713	55	0.13409	410.891	175	0.29229	435.666	16	0.20067	399.289	6	0.1909	410.079	11	0.25484		196.427	0.23481	409.392	0.11576
107.158	249.811																									413.91	55	0.14268	420.228	175	0.29354	445.563	16	0.21788	408.363	6	0.20187	419.405	11	0.23307		200.894	0.24329	418.693	0.10048
107.221	249.816																									423.11	55	0.13472	429.564	175	0.28536	455.472	16	0.22985	417.434	6	0.18789	428.73	11	0.22053		205.36	0.2554	428.002	0.11971
109.677	248.755																									432.307	55	0.15376	438.9	175	0.26418	465.375	16	0.23391	426.507	6	0.1886	438.053	11	0.20958		209.826	0.27489	437.304	0.09912
109.743	248.772																									441.506	55	0.13773	448.237	175	0.2466	475.282	16	0.23871	435.579	6	0.18618	447.379	11	0.19548		214.293	0.27188	446.61	0.11873
117.437	246.373																									450.705	55	0.15762	457.573	175	0.2261	485.186	16	0.26919	444.65	6	0.18538	456.705	11	0.19165		218.76	0.28827	455.915	0.09347
119.541	246.047																									459.906	55	0.15382	466.909	175	0.20117	495.097	16	0.28403	453.725	6	0.18549	466.029	11	0.19701		223.225	0.28262	465.222	0.12229
119.589	246.005																									469.105	55	0.15973	476.248	175	0.18213	505.003	16	0.26591	462.798	6	0.18851	475.356	11	0.21415		227.693	0.29089	474.527	0.10404
124.067	245.897																									478.305	55	0.16284	485.592	175	0.17521	514.91	16	0.26906	471.873	6	0.18753	484.682	11	0.2112		232.16	0.26043	483.833	0.10404
128.892	243.255																									487.505	55	0.16972	494.93	175	0.17527	524.821	16	0.27258	480.943	6	0.19134	494.013	11	0.25416		236.628	0.26065	493.141	0.11915
128.969	243.243																									496.707	55	0.16949	504.279	175	0.17283	534.731	16	0.29307	490.015	6	0.18122	503.334	11	0.25637		241.094	0.27154	502.444	0.09627
131.411	242.2																									505.908	55	0.17366	513.619	175	0.16373	544.633	16	0.32054	499.09	6	0.19858	512.656	11	0.27098		245.562	0.26701	511.751	0.12408
139.358	240.987																									515.109	55	0.16187	522.962	175	0.16664	554.538	16	0.26993	508.16	6	0.18119	521.973	11	0.27293		250.029	0.28597	521.051	0.10323
139.412	240.993																									524.305	55	0.18924	532.303	175	0.16786	564.445	16	0.26993	517.238	6	0.20358	531.297	11	0.28654		254.494	0.29134	530.358	0.12519
142.636	240.396																									533.505	55	0.15434	541.643	175	0.1611	574.346	16	0.29912	526.31	6	0.19175	540.618	11	0.29896		258.963	0.30362	539.659	0.10049
142.7	240.333																									542.704	55	0.18766	550.981	175	0.17043	584.246	16	0.29077	535.387	6	0.1977	549.937	11	0.31388		263.424	0.29493	548.965	0.12503
148.006	238.534																									551.901	55	0.1662	560.323	175	0.17047	594.145	16	0.28654	544.462	6	0.18705	559.252	11	0.32482		267.892	0.30418	558.267	0.10248
148.063	238.483																									561.102	55	0.17849	569.662	175	0.17047	604.044	16	0.27391	553.54	6	0.20131	568.568	11	0.29983		272.35	0.29621	567.571	0.12758
152.277	235.347																									570.299	55	0.17266	579.003	175	0.16551	613.947	16	0.29334	562.617	6	0.1994	577.882	11	0.32544		276.818	0.2833	576.875	0.10458
152.329	235.225																									579.496	55	0.20325	588.343	175	0.16709	623.848	16	0.29396	571.698	6	0.21905	587.199	11	0.32141		281.285	0.26578	586.18	0.12807
155.544	228.173																									588.692	55	0.19913	597.683	175	0.16168	633.738	16	0.28446	580.776	6	0.19928	596.516	11	0.34111		285.753	0.27479	595.482	0.10683
155.563	228.167																									597.893	55	0.19321	0	180	0.27416	0	18	0.27107	589.853	6	0.22495	605.83	11	0.32374		290.222	0.29196	604.789	0.12961
155.587	228.089																									607.086	55	0.1723	9.28886	180	0.27408	9.6091	18	0.24889	598.932	6	0.20857	615.144	11	0.30899		294.686	0.2968	614.093	0.12186
163.42	201.405																									616.288	55	0.16829	18.5785	180	0.27788	19.2163	18	0.26006	608.011	6	0.217	624.461	11	0.31336		299.154	0.31407	623.396	0.13045
163.898	199.194																									625.48	55	0.16136	27.8691	180	0.26565	28.8202	18	0.25497	617.087	6	0.22632	633.779	11	0.3295		303.618	0.2947	632.702	0.12103
164.087	193.013																									0	60	0.20478	37.1636	180	0.24706	38.4239	18	0.28904				0	11.5	0.31721		308.08	0.30475	--	--
164.119	192.488																									9.19694	60	0.18665	46.4527	180	0.26212	48.0278	18	0.27055				9.30505	11.5	0.28469		312.539	0.30004	--	--
171.739	301.521																									18.3934	60	0.23009	55.7449	180	0.25987	57.6293	18	0.2489				18.6211	11.5	0.30783		317.001	0.29007	--	--
172.441	284.896																									27.5934	60	0.17549	65.0386	180	0.24385	67.2371	18	0.23116				27.9351	11.5	0.29928		321.47	0.26857	--	--
182.921	291.755																									36.7898	60	0.19197	74.3314	180	0.23794	76.8376	18	0.23086				37.2485	11.5	0.27911		325.933	0.26688	--	--
187.151	285.019																									45.9886	60	0.16645	83.6279	180	0.22262	86.4305	18	0.2329				46.5681	11.5	0.28853		330.396	0.28814	--	--
195.712	369.592																									55.1827	60	0.17931	92.9226	180	0.2242	96.035	18	0.22888				55.8876	11.5	0.25693		334.863	0.28164	--	--
202.092	328.815																									64.3821	60	0.16739	102.218	180	0.21171	105.64	18	0.19428				65.1992	11.5	0.27494		339.327	0.30398	--	--
204.1	309.921																									73.5776	60	0.16836	111.516	180	0.20042	115.238	18	0.19611				74.5192	11.5	0.26842		343.79	0.30269	--	--
204.102	309.895																									82.7772	60	0.1635	120.815	180	0.18743	124.836	18	0.18634				83.8283	11.5	0.23434		348.253	0.29538	--	--
204.104	309.888																									91.9725	60	0.16204	130.115	180	0.17359	134.431	18	0.19154				93.1436	11.5	0.21828		352.716	0.23654	--	--
213.408	248.327																									101.166	60	0.15815	139.411	180	0.16925	144.032	18	0.20323				102.468	11.5	0.19799		357.18	0.21286	--	--
214.769	242.709																									110.365	60	0.16443	148.71	180	0.17274	153.631	18	0.21382				111.778	11.5	0.19448		361.642	0.22224	--	--
214.771	242.697																									119.563	60	0.17191	158.009	180	0.17336	163.229	18	0.2081				121.094	11.5	0.18006		366.104	0.21068	--	--
216.101	237.293																									128.762	60	0.17315	167.307	180	0.18035	172.827	18	0.24944				130.42	11.5	0.1839		370.57	0.21832	--	--
224.906	204.119																									137.958	60	0.16039	176.605	180	0.19354	182.424	18	0.23244				139.733	11.5	0.19704		375.038	0.20975	--	--
224.907	204.117																									147.156	60	0.18396	185.902	180	0.19823	192.025	18	0.27355				149.06	11.5	0.1995		379.492	0.23418	--	--
225.519	201.031																									156.351	60	0.17605	195.2	180	0.2089	201.624	18	0.25677				158.374	11.5	0.21681		383.958	0.20348	--	--
229.623	184.757																									165.551	60	0.19172	204.494	180	0.21455	211.224	18	0.28153				167.697	11.5	0.23144		388.42	0.22443	--	--
248.91	153.024																									174.75	60	0.18494	213.788	180	0.22639	220.812	18	0.30223				177.022	11.5	0.22553		392.884	0.21097	--	--
																										183.946	60	0.18494	223.079	180	0.21929	230.422	18	0.27363				186.35	11.5	0.25945		397.344	0.22734	--	--
																										193.145	60	0.18575	232.378	180	0.25323	240.023	18	0.31881				195.676	11.5	0.26927		401.811	0.2004	--	--
																										202.344	60	0.1885	241.671	180	0.24407	249.63	18	0.2806				205.002	11.5	0.27742		406.276	0.21134	--	--
																										211.541	60	0.19424	250.963	180	0.25014	259.231	18	0.32108				214.328	11.5	0.29237		410.739	0.20467	--	--
																										220.747	60	0.19919	260.254	180	0.25169	268.832	18	0.2911				223.653	11.5	0.29006		415.2	0.21768	--	--
																										229.947	60	0.20719	269.545	180	0.25649	278.436	18	0.32578				232.981	11.5	0.30646		419.662	0.20016	--	--
																										239.147	60	0.18907	278.837	180	0.2688	288.053	18	0.30317				242.302	11.5	0.28185		424.127	0.20567	--	--
																										248.35	60	0.20157	288.127	180	0.25464	297.658	18	0.29487				251.629	11.5	0.29515		428.597	0.201	--	--
																										257.55	60	0.1902	297.416	180	0.27788	307.265	18	0.3035				260.952	11.5	0.29211		433.058	0.20844	--	--
																										266.755	60	0.20797	306.709	180	0.25419	316.875	18	0.2718				270.272	11.5	0.30986		437.533	0.20111	--	--
																										275.953	60	0.22491	315.996	180	0.26615	326.48	18	0.31478				279.597	11.5	0.34522		441.995	0.20337	--	--
																										285.155	60	0.20771	325.288	180	0.259	336.086	18	0.2583				288.918	11.5	0.29732		446.459	0.19844	--	--
																										294.353	60	0.18755	334.578	180	0.25221	345.691	18	0.30096				298.236	11.5	0.31227		450.924	0.19987	--	--
																										303.554	60	0.20043	343.871	180	0.24868	355.301	18	0.26565				307.557	11.5	0.28747		455.386	0.19797	--	--
																										312.752	60	0.18264	353.164	180	0.24198	364.902	18	0.26853				316.875	11.5	0.31151		459.846	0.20516	--	--
																										321.948	60	0.20055	362.455	180	0.24121	374.509	18	0.24055				326.192	11.5	0.3064		464.312	0.20117	--	--
																										331.146	60	0.20207	371.751	180	0.22049	384.107	18	0.2457				335.509	11.5	0.2831		468.776	0.21931	--	--
																										340.345	60	0.19144	381.044	180	0.22508	393.71	18	0.23357				344.826	11.5	0.30111		473.24	0.22147	--	--
																										349.538	60	0.17458	390.337	180	0.21175	403.312	18	0.21246				354.144	11.5	0.27805		477.7	0.23484	--	--
																										358.746	60	0.18543	399.634	180	0.20622	412.911	18	0.21836				363.458	11.5	0.27325		482.171	0.23229	--	--
																										367.935	60	0.17754	408.93	180	0.19746	422.513	18	0.20718				372.774	11.5	0.27811		486.636	0.24152	--	--
																										377.133	60	0.18426	418.226	180	0.19146	432.112	18	0.19212				382.09	11.5	0.23727		491.099	0.23214	--	--
																										386.331	60	0.18134	427.524	180	0.18095	441.711	18	0.19371				391.406	11.5	0.2382		495.562	0.23642	--	--
																										395.529	60	0.18114	436.82	180	0.17765	451.307	18	0.20298				400.725	11.5	0.23077		500.03	0.23843	--	--
																										404.726	60	0.16247	446.119	180	0.17671	460.907	18	0.20298				410.041	11.5	0.21248		504.497	0.23918	--	--
																										413.92	60	0.17523	455.419	180	0.16917	470.501	18	0.21141				419.358	11.5	0.21158		508.962	0.2535	--	--
																										423.117	60	0.16376	464.715	180	0.17783	480.106	18	0.23144				428.679	11.5	0.19657		513.427	0.26221	--	--
																										432.314	60	0.16816	474.016	180	0.18886	489.697	18	0.23685				437.995	11.5	0.19226		517.893	0.26949	--	--
																										441.511	60	0.15928	483.315	180	0.20206	499.308	18	0.23603				447.319	11.5	0.20287		522.36	0.26702	--	--
																										450.709	60	0.17459	492.613	180	0.21207	508.897	18	0.24524				456.636	11.5	0.21823		526.826	0.27703	--	--
																										459.906	60	0.16916	501.909	180	0.22112	518.507	18	0.24232				465.955	11.5	0.20387		531.293	0.26716	--	--
																										469.1	60	0.17639	511.204	180	0.22188	528.093	18	0.29083				475.283	11.5	0.24256		535.759	0.26653	--	--
																										478.307	60	0.18118	520.5	180	0.24011	537.704	18	0.28105				484.605	11.5	0.266		540.228	0.25656	--	--
																										487.503	60	0.18599	529.794	180	0.24644	547.303	18	0.25416				493.922	11.5	0.2705		544.693	0.2633	--	--
																										496.704	60	0.19605	539.086	180	0.25394	556.912	18	0.25349				503.253	11.5	0.25592		549.164	0.23812	--	--
																										505.902	60	0.1908	548.378	180	0.25344	566.508	18	0.2768				512.573	11.5	0.27965		553.629	0.22267	--	--
																										515.101	60	0.18881	557.67	180	0.24667	576.116	18	0.29712				521.899	11.5	0.2782		558.099	0.22267	--	--
																										524.302	60	0.20309	566.966	180	0.2593	585.721	18	0.29488				531.229	11.5	0.313		562.562	0.23232	--	--
																										533.503	60	0.17979	576.256	180	0.27429	595.324	18	0.28655				540.552	11.5	0.35321		567.029	0.22536	--	--
																										542.706	60	0.24708	585.547	180	0.27247	604.931	18	0.27619				549.876	11.5	0.35321		571.492	0.23358	--	--
																										551.907	60	0.18994	594.837	180	0.27271	614.544	18	0.2764				559.2	11.5	0.29992		575.956	0.23047	--	--
																										561.112	60	0.20979	604.127	180	0.26337	624.15	18	0.27489				568.529	11.5	0.32724		580.423	0.24939	--	--
																										570.314	60	0.19663	613.416	180	0.27416	633.755	18	0.27679				577.856	11.5	0.29096		584.888	0.28543	--	--
																										579.513	60	0.21578	0	185	0.30252	0	20	0.30252				587.172	11.5	0.32761		589.356	0.29789	--	--
																										588.712	60	0.22982	4.46495	185	0.28709	4.46495	20	0.28709				596.488	11.5	0.31686		593.823	0.294	--	--
																										597.915	60	0.20722	8.92915	185	0.28974	8.92915	20	0.28974				605.812	11.5	0.31303		598.29	0.28934	--	--
																										607.111	60	0.21047	13.3931	185	0.27112	13.3931	20	0.27112				615.131	11.5	0.32157		602.751	0.28273	--	--
																										616.311	60	0.20264	17.8562	185	0.271	17.8562	20	0.271				624.452	11.5	0.29946		607.219	0.28824	--	--
																										625.508	60	0.20386	22.3238	185	0.26287	22.3238	20	0.26287				633.783	11.5	0.31933		611.679	0.27833	--	--
																										0	65	0.30252	26.7911	185	0.26326	26.7911	20	0.26326				0	12	0.30252		616.145	0.27094	--	--
																										4.46495	65	0.28709	31.2539	185	0.286	31.2539	20	0.286				4.46495	12	0.28709		620.605	0.27859	--	--
																										8.92915	65	0.28974	35.7198	185	0.27692	35.7198	20	0.27692				8.92915	12	0.28974		625.072	0.27584	--	--
																										13.3931	65	0.27112	40.1776	185	0.29046	40.1776	20	0.29046				13.3931	12	0.27112		629.525	0.28784	--	--
																										17.8562	65	0.271	44.6405	185	0.27501	44.6405	20	0.27501				17.8562	12	0.271		633.986	0.28918	--	--
																										22.3238	65	0.26287	49.1027	185	0.28947	49.1027	20	0.28947				22.3238	12	0.26287
																										26.7911	65	0.26326	53.5675	185	0.27338	53.5675	20	0.27338				26.7911	12	0.26326
																										31.2539	65	0.286	58.0295	185	0.26689	58.0295	20	0.26689				31.2539	12	0.286
																										35.7198	65	0.27692	62.4949	185	0.25078	62.4949	20	0.25078				35.7198	12	0.27692
																										40.1776	65	0.29046	66.9573	185	0.23862	66.9573	20	0.23862				40.1776	12	0.29046
																										44.6405	65	0.27501	71.4187	185	0.24883	71.4187	20	0.24883				44.6405	12	0.27501
																										49.1027	65	0.28947	75.8808	185	0.21961	75.8808	20	0.21961				49.1027	12	0.28947
																										53.5675	65	0.27338	80.3421	185	0.20943	80.3421	20	0.20943				53.5675	12	0.27338
																										58.0295	65	0.26689	84.8053	185	0.22812	84.8053	20	0.22812				58.0295	12	0.26689
																										62.4949	65	0.25078	89.2688	185	0.19847	89.2688	20	0.19847				62.4949	12	0.25078
																										66.9573	65	0.23862	93.7334	185	0.20632	93.7334	20	0.20632				66.9573	12	0.23862
																										71.4187	65	0.24883	98.1978	185	0.20223	98.1978	20	0.20223				71.4187	12	0.24883
																										75.8808	65	0.21961	102.662	185	0.21982	102.662	20	0.21982				75.8808	12	0.21961
																										80.3421	65	0.20943	107.127	185	0.19783	107.127	20	0.19783				80.3421	12	0.20943
																										84.8053	65	0.22812	111.585	185	0.21317	111.585	20	0.21317				84.8053	12	0.22812
																										89.2688	65	0.19847	116.048	185	0.19143	116.048	20	0.19143				89.2688	12	0.19847
																										93.7334	65	0.20632	120.509	185	0.1986	120.509	20	0.1986				93.7334	12	0.20632
																										98.1978	65	0.20223	124.978	185	0.19396	124.978	20	0.19396				98.1978	12	0.20223
																										102.662	65	0.21982	129.439	185	0.19658	129.439	20	0.19658				102.662	12	0.21982
																										107.127	65	0.19783	133.907	185	0.19009	133.907	20	0.19009				107.127	12	0.19783
																										111.585	65	0.21317	138.371	185	0.19405	138.371	20	0.19405				111.585	12	0.21317
																										116.048	65	0.19143	142.839	185	0.18801	142.839	20	0.18801				116.048	12	0.19143
																										120.509	65	0.1986	147.309	185	0.19583	147.309	20	0.19583				120.509	12	0.1986
																										124.978	65	0.19396	151.768	185	0.19834	151.768	20	0.19834				124.978	12	0.19396
																										129.439	65	0.19658	156.236	185	0.20296	156.236	20	0.20296				129.439	12	0.19658
																										133.907	65	0.19009	160.705	185	0.21479	160.705	20	0.21479				133.907	12	0.19009
																										138.371	65	0.19405	165.167	185	0.2183	165.167	20	0.2183				138.371	12	0.19405
																										142.839	65	0.18801	169.636	185	0.22668	169.636	20	0.22668				142.839	12	0.18801
																										147.309	65	0.19583	174.101	185	0.2258	174.101	20	0.2258				147.309	12	0.19583
																										151.768	65	0.19834	178.565	185	0.2401	178.565	20	0.2401				151.768	12	0.19834
																										156.236	65	0.20296	183.027	185	0.23366	183.027	20	0.23366				156.236	12	0.20296
																										160.705	65	0.21479	187.494	185	0.24166	187.494	20	0.24166				160.705	12	0.21479
																										165.167	65	0.2183	191.959	185	0.22696	191.959	20	0.22696				165.167	12	0.2183
																										169.636	65	0.22668	196.427	185	0.23481	196.427	20	0.23481				169.636	12	0.22668
																										174.101	65	0.2258	200.894	185	0.24329	200.894	20	0.24329				174.101	12	0.2258
																										178.565	65	0.2401	205.36	185	0.2554	205.36	20	0.2554				178.565	12	0.2401
																										183.027	65	0.23366	209.826	185	0.27489	209.826	20	0.27489				183.027	12	0.23366
																										187.494	65	0.24166	214.293	185	0.27188	214.293	20	0.27188				187.494	12	0.24166
																										191.959	65	0.22696	218.76	185	0.28827	218.76	20	0.28827				191.959	12	0.22696
																										196.427	65	0.23481	223.225	185	0.28262	223.225	20	0.28262				196.427	12	0.23481
																										200.894	65	0.24329	227.693	185	0.29089	227.693	20	0.29089				200.894	12	0.24329
																										205.36	65	0.2554	232.16	185	0.26043	232.16	20	0.26043				205.36	12	0.2554
																										209.826	65	0.27489	236.628	185	0.26065	236.628	20	0.26065				209.826	12	0.27489
																										214.293	65	0.27188	241.094	185	0.27154	241.094	20	0.27154				214.293	12	0.27188
																										218.76	65	0.28827	245.562	185	0.26701	245.562	20	0.26701				218.76	12	0.28827
																										223.225	65	0.28262	250.029	185	0.28597	250.029	20	0.28597				223.225	12	0.28262
																										227.693	65	0.29089	254.494	185	0.29134	254.494	20	0.29134				227.693	12	0.29089
																										232.16	65	0.26043	258.963	185	0.30362	258.963	20	0.30362				232.16	12	0.26043
																										236.628	65	0.26065	263.424	185	0.29493	263.424	20	0.29493				236.628	12	0.26065
																										241.094	65	0.27154	267.892	185	0.30418	267.892	20	0.30418				241.094	12	0.27154
																										245.562	65	0.26701	272.35	185	0.29621	272.35	20	0.29621				245.562	12	0.26701
																										250.029	65	0.28597	276.818	185	0.2833	276.818	20	0.2833				250.029	12	0.28597
																										254.494	65	0.29134	281.285	185	0.26578	281.285	20	0.26578				254.494	12	0.29134
																										258.963	65	0.30362	285.753	185	0.27479	285.753	20	0.27479				258.963	12	0.30362
																										263.424	65	0.29493	290.222	185	0.29196	290.222	20	0.29196				263.424	12	0.29493
																										267.892	65	0.30418	294.686	185	0.2968	294.686	20	0.2968				267.892	12	0.30418
																										272.35	65	0.29621	299.154	185	0.31407	299.154	20	0.31407				272.35	12	0.29621
																										276.818	65	0.2833	303.618	185	0.2947	303.618	20	0.2947				276.818	12	0.2833
																										281.285	65	0.26578	308.08	185	0.30475	308.08	20	0.30475				281.285	12	0.26578
																										285.753	65	0.27479	312.539	185	0.30004	312.539	20	0.30004				285.753	12	0.27479
																										290.222	65	0.29196	317.001	185	0.29007	317.001	20	0.29007				290.222	12	0.29196
																										294.686	65	0.2968	321.47	185	0.26857	321.47	20	0.26857				294.686	12	0.2968
																										299.154	65	0.31407	325.933	185	0.26688	325.933	20	0.26688				299.154	12	0.31407
																										303.618	65	0.2947	330.396	185	0.28814	330.396	20	0.28814				303.618	12	0.2947
																										308.08	65	0.30475	334.863	185	0.28164	334.863	20	0.28164				308.08	12	0.30475
																										312.539	65	0.30004	339.327	185	0.30398	339.327	20	0.30398				312.539	12	0.30004
																										317.001	65	0.29007	343.79	185	0.30269	343.79	20	0.30269				317.001	12	0.29007
																										321.47	65	0.26857	348.253	185	0.29538	348.253	20	0.29538				321.47	12	0.26857
																										325.933	65	0.26688	352.716	185	0.23654	352.716	20	0.23654				325.933	12	0.26688
																										330.396	65	0.28814	357.18	185	0.21286	357.18	20	0.21286				330.396	12	0.28814
																										334.863	65	0.28164	361.642	185	0.22224	361.642	20	0.22224				334.863	12	0.28164
																										339.327	65	0.30398	366.104	185	0.21068	366.104	20	0.21068				339.327	12	0.30398
																										343.79	65	0.30269	370.57	185	0.21832	370.57	20	0.21832				343.79	12	0.30269
																										348.253	65	0.29538	375.038	185	0.20975	375.038	20	0.20975				348.253	12	0.29538
																										352.716	65	0.23654	379.492	185	0.23418	379.492	20	0.23418				352.716	12	0.23654
																										357.18	65	0.21286	383.958	185	0.20348	383.958	20	0.20348				357.18	12	0.21286
																										361.642	65	0.22224	388.42	185	0.22443	388.42	20	0.22443				361.642	12	0.22224
																										366.104	65	0.21068	392.884	185	0.21097	392.884	20	0.21097				366.104	12	0.21068
																										370.57	65	0.21832	397.344	185	0.22734	397.344	20	0.22734				370.57	12	0.21832
																										375.038	65	0.20975	401.811	185	0.2004	401.811	20	0.2004				375.038	12	0.20975
																										379.492	65	0.23418	406.276	185	0.21134	406.276	20	0.21134				379.492	12	0.23418
																										383.958	65	0.20348	410.739	185	0.20467	410.739	20	0.20467				383.958	12	0.20348
																										388.42	65	0.22443	415.2	185	0.21768	415.2	20	0.21768				388.42	12	0.22443
																										392.884	65	0.21097	419.662	185	0.20016	419.662	20	0.20016				392.884	12	0.21097
																										397.344	65	0.22734	424.127	185	0.20567	424.127	20	0.20567				397.344	12	0.22734
																										401.811	65	0.2004	428.597	185	0.201	428.597	20	0.201				401.811	12	0.2004
																										406.276	65	0.21134	433.058	185	0.20844	433.058	20	0.20844				406.276	12	0.21134
																										410.739	65	0.20467	437.533	185	0.20111	437.533	20	0.20111				410.739	12	0.20467
																										415.2	65	0.21768	441.995	185	0.20337	441.995	20	0.20337				415.2	12	0.21768
																										419.662	65	0.20016	446.459	185	0.19844	446.459	20	0.19844				419.662	12	0.20016
																										424.127	65	0.20567	450.924	185	0.19987	450.924	20	0.19987				424.127	12	0.20567
																										428.597	65	0.201	455.386	185	0.19797	455.386	20	0.19797				428.597	12	0.201
																										433.058	65	0.20844	459.846	185	0.20516	459.846	20	0.20516				433.058	12	0.20844
																										437.533	65	0.20111	464.312	185	0.20117	464.312	20	0.20117				437.533	12	0.20111
																										441.995	65	0.20337	468.776	185	0.21931	468.776	20	0.21931				441.995	12	0.20337
																										446.459	65	0.19844	473.24	185	0.22147	473.24	20	0.22147				446.459	12	0.19844
																										450.924	65	0.19987	477.7	185	0.23484	477.7	20	0.23484				450.924	12	0.19987
																										455.386	65	0.19797	482.171	185	0.23229	482.171	20	0.23229				455.386	12	0.19797
																										459.846	65	0.20516	486.636	185	0.24152	486.636	20	0.24152				459.846	12	0.20516
																										464.312	65	0.20117	491.099	185	0.23214	491.099	20	0.23214				464.312	12	0.20117
																										468.776	65	0.21931	495.562	185	0.23642	495.562	20	0.23642				468.776	12	0.21931
																										473.24	65	0.22147	500.03	185	0.23843	500.03	20	0.23843				473.24	12	0.22147
																										477.7	65	0.23484	504.497	185	0.23918	504.497	20	0.23918				477.7	12	0.23484
																										482.171	65	0.23229	508.962	185	0.2535	508.962	20	0.2535				482.171	12	0.23229
																										486.636	65	0.24152	513.427	185	0.26221	513.427	20	0.26221				486.636	12	0.24152
																										491.099	65	0.23214	517.893	185	0.26949	517.893	20	0.26949				491.099	12	0.23214
																										495.562	65	0.23642	522.36	185	0.26702	522.36	20	0.26702				495.562	12	0.23642
																										500.03	65	0.23843	526.826	185	0.27703	526.826	20	0.27703				500.03	12	0.23843
																										504.497	65	0.23918	531.293	185	0.26716	531.293	20	0.26716				504.497	12	0.23918
																										508.962	65	0.2535	535.759	185	0.26653	535.759	20	0.26653				508.962	12	0.2535
																										513.427	65	0.26221	540.228	185	0.25656	540.228	20	0.25656				513.427	12	0.26221
																										517.893	65	0.26949	544.693	185	0.2633	544.693	20	0.2633				517.893	12	0.26949
																										522.36	65	0.26702	549.164	185	0.23812	549.164	20	0.23812				522.36	12	0.26702
																										526.826	65	0.27703	553.629	185	0.22267	553.629	20	0.22267				526.826	12	0.27703
																										531.293	65	0.26716	558.099	185	0.22267	558.099	20	0.22267				531.293	12	0.26716
																										535.759	65	0.26653	562.562	185	0.23232	562.562	20	0.23232				535.759	12	0.26653
																										540.228	65	0.25656	567.029	185	0.22536	567.029	20	0.22536				540.228	12	0.25656
																										544.693	65	0.2633	571.492	185	0.23358	571.492	20	0.23358				544.693	12	0.2633
																										549.164	65	0.23812	575.956	185	0.23047	575.956	20	0.23047				549.164	12	0.23812
																										553.629	65	0.22267	580.423	185	0.24939	580.423	20	0.24939				553.629	12	0.22267
																										558.099	65	0.22267	584.888	185	0.28543	584.888	20	0.28543				558.099	12	0.22267
																										562.562	65	0.23232	589.356	185	0.29789	589.356	20	0.29789				562.562	12	0.23232
																										567.029	65	0.22536	593.823	185	0.294	593.823	20	0.294				567.029	12	0.22536
																										571.492	65	0.23358	598.29	185	0.28934	598.29	20	0.28934				571.492	12	0.23358
																										575.956	65	0.23047	602.751	185	0.28273	602.751	20	0.28273				575.956	12	0.23047
																										580.423	65	0.24939	607.219	185	0.28824	607.219	20	0.28824				580.423	12	0.24939
																										584.888	65	0.28543	611.679	185	0.27833	611.679	20	0.27833				584.888	12	0.28543
																										589.356	65	0.29789	616.145	185	0.27094	616.145	20	0.27094				589.356	12	0.29789
																										593.823	65	0.294	620.605	185	0.27859	620.605	20	0.27859				593.823	12	0.294
																										598.29	65	0.28934	625.072	185	0.27584	625.072	20	0.27584				598.29	12	0.28934
																										602.751	65	0.28273	629.525	185	0.28784	629.525	20	0.28784				602.751	12	0.28273
																										607.219	65	0.28824	633.986	185	0.28918	633.986	20	0.28918				607.219	12	0.28824
																										611.679	65	0.27833	0	190	0.16806	0	22	0.30605				611.679	12	0.27833
																										616.145	65	0.27094	9.48417	190	0.16852	9.32676	22	0.29417				616.145	12	0.27094
																										620.605	65	0.27859	18.9659	190	0.14406	18.653	22	0.29533				620.605	12	0.27859
																										625.072	65	0.27584	28.4489	190	0.17656	27.9776	22	0.29237				625.072	12	0.27584
																										629.525	65	0.28784	37.9389	190	0.15782	37.3012	22	0.25417				629.525	12	0.28784
																										633.986	65	0.28918	47.4223	190	0.17648	46.6227	22	0.25164				633.986	12	0.28918
																										0	70	0.28207	56.9082	190	0.16471	55.9418	22	0.24902				0	12.5	0.28956
																										9.2057	70	0.24815	66.3906	190	0.17923	65.2629	22	0.26287				9.31434	12.5	0.26258
																										18.4087	70	0.26427	75.8706	190	0.15936	74.5861	22	0.25249				18.6326	12.5	0.28884
																										27.6137	70	0.24343	85.3621	190	0.21307	83.9031	22	0.2366				27.9496	12.5	0.23831
																										36.8188	70	0.24313	94.8396	190	0.16395	93.2233	22	0.20845				37.2786	12.5	0.27251
																										46.0184	70	0.23131	104.314	190	0.19082	102.542	22	0.21565				46.5938	12.5	0.24757
																										55.2222	70	0.22701	113.792	190	0.16266	111.859	22	0.19456				55.9216	12.5	0.24757
																										64.4172	70	0.23164	123.279	190	0.18216	121.184	22	0.19456				65.2388	12.5	0.239
																										73.6177	70	0.20856	132.742	190	0.18362	130.495	22	0.20358				74.5644	12.5	0.26096
																										82.8189	70	0.21895	142.237	190	0.2475	139.815	22	0.20828				83.8892	12.5	0.24173
																										92.017	70	0.21005	151.725	190	0.18244	149.133	22	0.22402				93.2134	12.5	0.21781
																										101.217	70	0.20587	161.188	190	0.18542	158.446	22	0.22303				102.537	12.5	0.21764
																										110.414	70	0.21413	170.67	190	0.1708	167.767	22	0.23125				111.861	12.5	0.19161
																										119.607	70	0.22859	180.147	190	0.19228	177.082	22	0.22666				121.188	12.5	0.2083
																										128.803	70	0.22027	189.629	190	0.1876	186.394	22	0.24212				130.517	12.5	0.19279
																										138.006	70	0.2333	199.102	190	0.21396	195.714	22	0.27375				139.834	12.5	0.19341
																										147.198	70	0.21767	208.596	190	0.14032	205.029	22	0.25913				149.153	12.5	0.18731
																										156.389	70	0.24979	218.068	190	0.18021	214.349	22	0.27105				158.468	12.5	0.2009
																										165.588	70	0.24664	227.548	190	0.16638	223.673	22	0.27656				167.787	12.5	0.19344
																										174.783	70	0.25431	237.03	190	0.18598	232.989	22	0.26808				177.109	12.5	0.2229
																										183.982	70	0.24337	246.508	190	0.17819	242.308	22	0.3232				186.431	12.5	0.24242
																										193.176	70	0.26191	255.989	190	0.17632	251.627	22	0.28431				195.749	12.5	0.24374
																										202.375	70	0.25097	265.464	190	0.16451	260.952	22	0.32371				205.071	12.5	0.2377
																										211.571	70	0.30072	274.933	190	0.2369	270.274	22	0.28878				214.384	12.5	0.22789
																										220.765	70	0.30405	284.441	190	0.13589	279.593	22	0.3105				223.703	12.5	0.22329
																										229.966	70	0.28063	293.902	190	0.20722	288.918	22	0.32999				233.021	12.5	0.24067
																										239.164	70	0.26848	303.395	190	0.14938	298.243	22	0.29767				242.331	12.5	0.25642
																										248.365	70	0.27795	312.869	190	0.1777	307.567	22	0.32672				251.649	12.5	0.2781
																										257.563	70	0.26164	322.351	190	0.15893	316.891	22	0.2987				260.972	12.5	0.23371
																										266.763	70	0.27814	331.831	190	0.17894	326.22	22	0.32406				270.284	12.5	0.27392
																										275.965	70	0.27538	341.314	190	0.16655	335.546	22	0.30695				279.604	12.5	0.25948
																										285.162	70	0.26706	350.797	190	0.17613	344.871	22	0.27216				288.917	12.5	0.24832
																										294.37	70	0.24768	360.285	190	0.16584	354.192	22	0.30987				298.232	12.5	0.27916
																										303.568	70	0.26124	369.771	190	0.17586	363.514	22	0.26576				307.547	12.5	0.28763
																										312.774	70	0.26552	379.254	190	0.16115	372.837	22	0.27833				316.877	12.5	0.23267
																										321.978	70	0.26075	388.739	190	0.17606	382.166	22	0.24784				326.193	12.5	0.27753
																										331.181	70	0.25165	398.218	190	0.16604	391.482	22	0.24096				335.514	12.5	0.23655
																										340.387	70	0.24939	407.699	190	0.18581	400.806	22	0.23952				344.831	12.5	0.28944
																										349.59	70	0.22577	417.176	190	0.14248	410.112	22	0.22574				354.148	12.5	0.29725
																										358.789	70	0.2414	426.659	190	0.19091	419.435	22	0.2159				363.462	12.5	0.26208
																										367.991	70	0.23059	436.148	190	0.18644	428.762	22	0.20657				372.792	12.5	0.22445
																										377.19	70	0.22967	445.622	190	0.22408	438.074	22	0.19624				382.117	12.5	0.23282
																										386.391	70	0.21724	455.104	190	0.17492	447.384	22	0.2071				391.436	12.5	0.23131
																										395.587	70	0.2141	464.578	190	0.18478	456.704	22	0.22177				400.761	12.5	0.22984
																										404.784	70	0.21129	474.06	190	0.18079	466.017	22	0.23194				410.087	12.5	0.22929
																										413.985	70	0.21129	483.534	190	0.20086	475.336	22	0.22453				419.412	12.5	0.23649
																										423.181	70	0.2057	493.017	190	0.15279	484.652	22	0.23483				428.735	12.5	0.18422
																										432.383	70	0.20727	502.492	190	0.19736	493.966	22	0.24742				438.058	12.5	0.20512
																										441.574	70	0.2149	511.98	190	0.16153	503.283	22	0.27727				447.382	12.5	0.20095
																										450.768	70	0.21913	521.443	190	0.22739	512.598	22	0.27401				456.708	12.5	0.19792
																										459.967	70	0.22245	530.942	190	0.16601	521.918	22	0.28189				466.025	12.5	0.18323
																										469.16	70	0.22727	540.411	190	0.18604	531.233	22	0.26908				475.346	12.5	0.19476
																										478.357	70	0.23342	549.889	190	0.15598	540.554	22	0.27876				484.662	12.5	0.1988
																										487.553	70	0.21218	559.359	190	0.24329	549.872	22	0.32111				493.99	12.5	0.20141
																										496.748	70	0.24712	568.856	190	0.18668	559.198	22	0.33168				503.3	12.5	0.20797
																										505.946	70	0.23175	578.322	190	0.19506	568.518	22	0.28449				512.625	12.5	0.23697
																										515.144	70	0.25807	587.812	190	0.14771	577.836	22	0.31464				521.942	12.5	0.20816
																										524.342	70	0.25741	597.286	190	0.18203	587.156	22	0.27834				531.258	12.5	0.24002
																										533.537	70	0.25997	606.766	190	0.1687	596.477	22	0.2926				540.579	12.5	0.20954
																										542.736	70	0.27236	616.243	190	0.18976	605.802	22	0.30413				549.897	12.5	0.2717
																										551.935	70	0.28681	625.729	190	0.1498	615.131	22	0.27934				559.211	12.5	0.22993
																										561.131	70	0.28377	635.208	190	0.17726	624.455	22	0.27915				568.529	12.5	0.2619
																										570.335	70	0.27163	644.688	190	0.16806	633.779	22	0.29784				577.846	12.5	0.25818
																										579.53	70	0.2519	0	195	0.12411	0	24	0.31133				587.165	12.5	0.23773
																										588.73	70	0.29771	9.43273	195	0.11867	9.05722	24	0.26427				596.483	12.5	0.28123
																										597.929	70	0.24415	18.8805	195	0.13686	18.1183	24	0.31402				605.794	12.5	0.25047
																										607.134	70	0.28194	28.273	195	0.10999	27.1735	24	0.29235				615.125	12.5	0.27034
																										616.336	70	0.26161	37.7393	195	0.12579	36.2367	24	0.27983				624.427	12.5	0.27951
																										625.539	70	0.25813	47.1869	195	0.12847	45.2943	24	0.30007				633.759	12.5	0.2435
																										0	75	0.28364	56.5978	195	0.15035	54.3522	24	0.24679				0	13	0.27156
																										9.1944	75	0.26704	66.0242	195	0.08843	63.4143	24	0.25894				9.32175	13	0.22798
																										18.3932	75	0.28896	75.4873	195	0.13539	72.4663	24	0.24642				18.6398	13	0.24727
																										27.5846	75	0.2378	84.8805	195	0.10717	81.5294	24	0.22083				27.9576	13	0.2565
																										36.7803	75	0.27576	94.3552	195	0.1847	90.5783	24	0.23395				37.2717	13	0.24614
																										45.9772	75	0.24702	103.779	195	0.0842	99.6333	24	0.21252				46.6013	13	0.21781
																										55.1756	75	0.24855	113.219	195	0.11406	108.685	24	0.20381				55.8997	13	0.23753
																										64.3677	75	0.23908	122.637	195	0.07328	117.742	24	0.19528				65.236	13	0.22573
																										73.5671	75	0.23788	132.093	195	0.17829	126.795	24	0.20332				74.5523	13	0.23766
																										82.7645	75	0.23524	141.461	195	0.06798	135.848	24	0.20584				83.8608	13	0.21569
																										91.9659	75	0.22324	150.972	195	0.23305	144.895	24	0.23281				93.1753	13	0.23621
																										101.164	75	0.2199	160.389	195	0.08424	153.955	24	0.23				102.498	13	0.19001
																										110.357	75	0.23055	169.822	195	0.16543	163.003	24	0.26392				111.818	13	0.22875
																										119.559	75	0.2369	179.236	195	0.09445	172.053	24	0.25999				121.133	13	0.20046
																										128.759	75	0.24105	188.698	195	0.13202	181.108	24	0.25836				130.447	13	0.20806
																										137.965	75	0.24054	198.129	195	0.11597	190.151	24	0.27228				139.763	13	0.19054
																										147.166	75	0.25407	207.571	195	0.14189	199.201	24	0.27564				149.08	13	0.1928
																										156.373	75	0.27785	217.031	195	0.10914	208.255	24	0.27272				158.4	13	0.18892
																										165.58	75	0.28267	226.459	195	0.13514	217.303	24	0.30182				167.719	13	0.19687
																										174.785	75	0.25305	235.937	195	0.14434	226.352	24	0.32995				177.037	13	0.18576
																										183.99	75	0.28158	245.326	195	0.19562	235.414	24	0.30672				186.355	13	0.20717
																										193.194	75	0.26658	254.741	195	0.11579	244.454	24	0.27776				195.67	13	0.19076
																										202.397	75	0.29864	264.181	195	0.30541	253.512	24	0.30695				204.994	13	0.21176
																										211.597	75	0.33068	273.625	195	0.15871	262.559	24	0.27015				214.311	13	0.21341
																										220.799	75	0.31559	283.047	195	0.14244	271.617	24	0.32844				223.635	13	0.22168
																										229.994	75	0.3013	292.485	195	0.06277	280.669	24	0.30465				232.955	13	0.22505
																										239.196	75	0.30565	301.918	195	0.24465	289.729	24	0.31514				242.281	13	0.23948
																										248.393	75	0.30746	311.348	195	0.11236	298.78	24	0.27035				251.604	13	0.20384
																										257.593	75	0.30746	320.781	195	0.12302	307.843	24	0.29307				260.929	13	0.27544
																										266.787	75	0.31097	330.21	195	0.11233	316.894	24	0.28673				270.252	13	0.2096
																										275.989	75	0.32541	339.65	195	0.11233	325.957	24	0.29463				279.575	13	0.28507
																										285.181	75	0.29863	349.083	195	0.13125	335.013	24	0.31899				288.9	13	0.20482
																										294.379	75	0.27179	358.516	195	0.07964	344.076	24	0.28797				298.216	13	0.25531
																										303.575	75	0.30652	367.946	195	0.29819	353.137	24	0.2797				307.541	13	0.2368
																										312.763	75	0.30322	377.38	195	0.09132	362.193	24	0.27033				316.855	13	0.23913
																										321.968	75	0.30515	386.811	195	0.14366	371.258	24	0.28699				326.178	13	0.24341
																										331.16	75	0.28471	396.245	195	0.19961	380.311	24	0.27789				335.494	13	0.23557
																										340.353	75	0.28625	405.681	195	0.14135	389.377	24	0.28426				344.819	13	0.24476
																										349.55	75	0.24856	415.108	195	0.07751	398.426	24	0.26941				354.125	13	0.22999
																										358.747	75	0.27388	424.515	195	0.22584	407.483	24	0.22338				363.465	13	0.2291
																										367.944	75	0.26259	433.986	195	0.0959	416.539	24	0.22338				372.762	13	0.2446
																										377.139	75	0.26447	443.417	195	0.12885	425.596	24	0.22749				382.096	13	0.2083
																										386.34	75	0.25447	452.841	195	0.14691	434.644	24	0.20854				391.4	13	0.25147
																										395.536	75	0.24115	462.253	195	0.16248	443.704	24	0.20441				400.725	13	0.19724
																										404.736	75	0.23502	471.718	195	0.16582	452.755	24	0.20075				410.043	13	0.22777
																										413.933	75	0.23168	481.098	195	0.27714	461.807	24	0.20653				419.359	13	0.2055
																										423.131	75	0.22653	490.594	195	0.11158	470.85	24	0.21508				428.676	13	0.22762
																										432.333	75	0.23289	499.996	195	0.12872	479.906	24	0.23479				437.992	13	0.20517
																										441.532	75	0.23804	509.464	195	0.12622	488.956	24	0.22128				447.31	13	0.21036
																										450.735	75	0.25411	518.879	195	0.18016	498.002	24	0.26602				456.63	13	0.19884
																										459.937	75	0.22992	528.335	195	0.13729	507.055	24	0.23613				465.946	13	0.20062
																										469.144	75	0.26873	537.761	195	0.14901	516.101	24	0.25024				475.265	13	0.19869
																										478.353	75	0.24942	547.204	195	0.14139	525.157	24	0.26506				484.592	13	0.20433
																										487.558	75	0.27033	556.631	195	0.18854	534.204	24	0.26157				493.901	13	0.21055
																										496.763	75	0.2655	566.085	195	0.15984	543.255	24	0.28954				503.227	13	0.22014
																										505.966	75	0.27973	575.514	195	0.24779	552.302	24	0.30105				512.544	13	0.19412
																										515.17	75	0.2861	584.931	195	0.13864	561.353	24	0.26893				521.863	13	0.23389
																										524.374	75	0.28635	594.369	195	0.11643	570.408	24	0.33998				531.181	13	0.20976
																										533.578	75	0.3041	603.827	195	0.12151	579.457	24	0.27679				540.508	13	0.20976
																										542.774	75	0.3013	613.249	195	0.1347	588.515	24	0.32499				549.828	13	0.22725
																										551.97	75	0.28364	622.69	195	0.08964	597.565	24	0.30766				559.152	13	0.24087
																										561.168	75	0.31641	632.097	195	0.13406	606.617	24	0.29029				568.476	13	0.23586
																										570.368	75	0.3139	641.545	195	0.0916	615.673	24	0.32515				577.801	13	0.21408
																										579.571	75	0.34326	650.976	195	0.11577	624.728	24	0.29361				587.125	13	0.25867
																										588.766	75	0.31772	660.414	195	0.0775	633.795	24	0.30713				596.45	13	0.20555
																										597.959	75	0.30598										605.77	13	0.2702
																										607.162	75	0.28103										615.094	13	0.3107
																										616.354	75	0.29306										624.42	13	0.23511
																										625.548	75	0.29143										633.73	13	0.23838
